# Supplementary material for: Beyond Repetition: The Role of Gray Zone Alleles in the Upregulation of FMR1-Binding miR-323a-3p and the Modification of BMP/SMAD-Pathway Gene Expression in Human Granulosa Cells
Source: Int J Mol Sci. 2025 Mar 29;26(7):3192. doi: 10.3390/ijms26073192 (PMC11989689; doi:10.3390/ijms26073192)
Supplement: Supplementary file 1 [file ijms-26-03192-s001.zip]

Archive with 1 entries (1 files):
- ijms-3488054-supplementary.pdf
